# Supplementary material for: Brave New World of Artificial Intelligence: Its Use in Antimicrobial Stewardship—A Systematic Review
Source: Antibiotics (Basel). 2024 Mar 28;13(4):307. doi: 10.3390/antibiotics13040307 (PMC11047419; doi:10.3390/antibiotics13040307)
Supplement: Supplementary file 1 [file antibiotics-13-00307-s001.zip]

Archive with 1 entries (1 files):
- antibiotics-2899290-supplementary.pdf
